# Supplementary material for: The Experiences of Informal Carers during the COVID-19 Pandemic: A Qualitative Systematic Review
Source: Int J Environ Res Public Health. 2022 Oct 18;19(20):13455. doi: 10.3390/ijerph192013455 (PMC9603569; doi:10.3390/ijerph192013455)
Supplement: Supplementary file 1 [file ijerph-19-13455-s001.zip]

Archive with 1 entries (1 files):
- Figure S1-Mapping of codes and themes.pdf
